# Supplementary material for: Solar-Driven Unmanned Hazardous and Noxious Substance Trapping Devices Equipped with Reverse Piloti Structures and Cooling Systems
Source: Polymers (Basel). 2022 Feb 7;14(3):631. doi: 10.3390/polym14030631 (PMC8839944; doi:10.3390/polym14030631)
Supplement: Supplementary file 1 [file polymers-14-00631-s001.zip]

Archive with 1 entries (1 files):
- polymers-1582503-supplementary.pdf
